# Supplementary material for: Endothelial GABBR2 Regulates Post-ischemic Angiogenesis by Inhibiting the Glycolysis Pathway
Source: Front Cardiovasc Med. 2021 Aug 4;8:696578. doi: 10.3389/fcvm.2021.696578 (PMC8371460; doi:10.3389/fcvm.2021.696578)
Supplement: Supplementary file 1 [file Data_Sheet_1.ZIP]

Archive with 13 entries (12 files):
- Figure 1/
- Figure 1/A RNA-seq data.png
- Figure 1/B Re-speculation the role of GABBR2 in angiogenesis.png
- Figure 1/C HUVECs-GABBR2-1-b-Actin.scn
- Figure 1/C HUVECs-GABBR2-1.scn
- Figure 1/C HUVECs-GABBR2-b-Actin.scn
- Figure 1/C HUVECs-GABBR2.scn
- Figure 1/CD statistic analysis.pzfx
- Figure 1/CD statistic analysis.xlsx
- Figure 1/D muscle-GABBR2-1-b-Actin.scn
- Figure 1/D muscle-GABBR2-1.scn
- Figure 1/D muscle-GABBR2-b-Actin.scn
- Figure 1/D muscle-GABBR2.scn
