# Supplementary material for: Endothelial GABBR2 Regulates Post-ischemic Angiogenesis by Inhibiting the Glycolysis Pathway
Source: Front Cardiovasc Med. 2021 Aug 4;8:696578. doi: 10.3389/fcvm.2021.696578 (PMC8371460; doi:10.3389/fcvm.2021.696578)
Supplement: Supplementary file 1 [file Data_Sheet_1.ZIP › Figure 1/CD statistic analysis.xlsx]

## Sheet: Sheet1
	HUVECs-GABBR2	ACTIN					muscle-GABBR2
1	10712	1	20946.1	0.511407	C-1		1	16008	1	18972.7	0.843738	C-1
2	6803.15	2	16599.3	0.409845	1h-1		2	14105.7	2	17101.8	0.824807	1d-1
3	17586	3	16424.3	1.07073	3h-1		3	16023.7	3	10588.2	1.51336	3d-1
4	18003.2	4	19694.7	0.91411	6h-1		4	21526.9	4	12875.2	1.67196	7d-1
5	8706.2	5	15654.2	0.556158	C-2		5	10063.4	5	15453.2	0.651223	C-2
6	11977	6	17852.6	0.670886	1h-2		6	14109.3	6	19574	0.720818	1d-2
7	17878.6	7	14681.6	1.21776	3h-2		7	14844	7	14540.6	1.02087	3d-2
8	22341.4	8	16908.1	1.32134	6h-2		8	19780.9	8	15289.6	1.29374	7d-2
	HUVECs-GABBR2-1	ACTIN
							muscle-GABBR2-1
1	6243.33	1	13327.9	0.468442	C-3		1	12239.9	1	14113.3	0.867256	C-3
2	6902.45	2	13995.3	0.493198	C-4		2	13481.4	2	20801.8	0.648089	1d-3
3	12890.7	3	18815.6	0.685108	1h-3		3	17104.6	3	10603.5	1.61311	3d-3
4	13656	4	16276	0.839023	1h-4		4	20298.3	4	16303.9	1.245	7d-3
5	12429.6	5	17622.4	0.705329	3h-3		5	9819.28	5	15670.9	0.626595	C-4
6	17465.3	6	17124.3	1.01991	3h-4		6	13234.6	6	13436	0.985009	1d-4
7	19583.2	7	19523.2	1.00307	6h-3		7	21615.1	7	12851.4	1.68192	3d-4
8	21190.7	8	22420	0.94517	6h-4		8	22306	8	9643.08	2.31316	7d-4
