# Supplementary material for: Endothelial GABBR2 Regulates Post-ischemic Angiogenesis by Inhibiting the Glycolysis Pathway
Source: Front Cardiovasc Med. 2021 Aug 4;8:696578. doi: 10.3389/fcvm.2021.696578 (PMC8371460; doi:10.3389/fcvm.2021.696578)
Supplement: Supplementary file 2 [file Data_Sheet_2.ZIP]

Archive with 24 entries (17 files):
- Figure 2/
- Figure 2/A/
- Figure 2/A/b-Actin-1.scn
- Figure 2/A/b-Actin.scn
- Figure 2/A/GABBR2-1.scn
- Figure 2/A/GABBR2.scn
- Figure 2/B/
- Figure 2/B/CCK8.pzf
- Figure 2/C/
- Figure 2/C/0h/
- Figure 2/C/0h/KO-H.jpg
- Figure 2/C/0h/KO.jpg
- Figure 2/C/0h/WT-H.jpg
- Figure 2/C/0h/WT.jpg
- Figure 2/C/24h/
- Figure 2/C/24h/KO-H.jpg
- Figure 2/C/24h/KO.jpg
- Figure 2/C/24h/WT-H.jpg
- Figure 2/C/24h/WT.jpg
- Figure 2/D/
- Figure 2/D/KO-H.jpg
- Figure 2/D/KO.jpg
- Figure 2/D/WT-H.jpg
- Figure 2/D/WT.jpg
