# Supplementary material for: Endothelial GABBR2 Regulates Post-ischemic Angiogenesis by Inhibiting the Glycolysis Pathway
Source: Front Cardiovasc Med. 2021 Aug 4;8:696578. doi: 10.3389/fcvm.2021.696578 (PMC8371460; doi:10.3389/fcvm.2021.696578)
Supplement: Supplementary file 3 [file Data_Sheet_3.ZIP]

Archive with 19 entries (13 files):
- Figure 3/
- Figure 3/B/
- Figure 3/B/b-Actin.scn
- Figure 3/B/GABBR2.scn
- Figure 3/C/
- Figure 3/C/KO/
- Figure 3/C/KO/KO-10d.tif
- Figure 3/C/KO/KO-1d.tif
- Figure 3/C/KO/KO-3d.tif
- Figure 3/C/KO/KO-5d.tif
- Figure 3/C/KO/KO-7d.tif
- Figure 3/C/WT/
- Figure 3/C/WT/WT-10d.tif
- Figure 3/C/WT/WT-1d.tif
- Figure 3/C/WT/WT-3d.tif
- Figure 3/C/WT/WT-5d.tif
- Figure 3/C/WT/WT-7d.tif
- Figure 3/D/
- Figure 3/D/Project1.pzfx
