# Supplementary material for: Endothelial GABBR2 Regulates Post-ischemic Angiogenesis by Inhibiting the Glycolysis Pathway
Source: Front Cardiovasc Med. 2021 Aug 4;8:696578. doi: 10.3389/fcvm.2021.696578 (PMC8371460; doi:10.3389/fcvm.2021.696578)
Supplement: Supplementary file 4 [file Data_Sheet_4.ZIP]

Archive with 103 entries (96 files):
- Figure 4/
- Figure 4/A/
- Figure 4/A/C.png
- Figure 4/A/KO-1.png
- Figure 4/A/KO-H-1.png
- Figure 4/A/WT-H-1.png
- Figure 4/A/WT1.png
- Figure 4/B/
- Figure 4/B/Project1.pzfx
- Figure 4/C/
- Figure 4/C/Project1.pzfx
- Figure 4/D/
- Figure 4/D/Project1.pzfx
- Figure 4/Raw data for flow cytometry/
- Figure 4/Raw data for flow cytometry/2016_7_19 Sun.001
- Figure 4/Raw data for flow cytometry/2016_7_19 Sun.009
- Figure 4/Raw data for flow cytometry/2016_7_19 Sun.010
- Figure 4/Raw data for flow cytometry/2016_7_19 Sun.011
- Figure 4/Raw data for flow cytometry/2016_7_19 Sun.012
- Figure 4/Raw data for flow cytometry/2016_7_19 Sun.013
- Figure 4/Raw data for flow cytometry/2016_7_19 Sun.014
- Figure 4/Raw data for flow cytometry/2016_7_19 Sun.015
- Figure 4/Raw data for flow cytometry/2016_7_19 Sun.016
- Figure 4/Raw data for flow cytometry/2016_7_19 Sun.017
- Figure 4/Raw data for flow cytometry/2016_7_19 Sun.018
- Figure 4/Raw data for flow cytometry/2016_7_19 Sun.019
- Figure 4/Raw data for flow cytometry/2016_7_19 Sun.020
- Figure 4/Raw data for flow cytometry/2016_7_19 Sun.021
- Figure 4/Raw data for flow cytometry/2016_7_19 Sun.022
- Figure 4/Raw data for flow cytometry/2016_7_19 Sun.023
- Figure 4/Raw data for flow cytometry/2016_7_19 Sun.024
- Figure 4/Raw data for flow cytometry/2016_7_19 Sun.025
- Figure 4/Raw data for flow cytometry/2016_7_19 Sun.026
- Figure 4/Raw data for flow cytometry/2016_7_19 Sun.027
- Figure 4/Raw data for flow cytometry/2016_7_19 Sun.028
- Figure 4/Raw data for flow cytometry/2016_7_19 Sun.029
- Figure 4/Raw data for flow cytometry/2016_7_19 Sun.030
- Figure 4/Raw data for flow cytometry/2016_7_19 Sun.031
- Figure 4/Raw data for flow cytometry/2016_7_19 Sun.032
- Figure 4/Raw data for flow cytometry/2016_7_19 Sun.033
- Figure 4/Raw data for flow cytometry/2016_7_19 Sun.034
- Figure 4/Raw data for flow cytometry/2016_7_19 Sun.035
- Figure 4/Raw data for flow cytometry/2016_7_19 Sun.036
- Figure 4/Raw data for flow cytometry/2016_7_19 Sun.037
- Figure 4/Raw data for flow cytometry/2016_7_19 Sun.038
- Figure 4/Raw data for flow cytometry/2016_7_19 Sun.039
- Figure 4/Raw data for flow cytometry/2016_7_19 Sun.040
- Figure 4/Raw data for flow cytometry/2016_7_19 Sun.041
- Figure 4/Raw data for flow cytometry/2016_7_19 Sun.042
- Figure 4/Raw data for flow cytometry/2016_7_19 Sun.043
- Figure 4/Raw data for flow cytometry/2016_7_19 Sun.044
- Figure 4/Raw data for flow cytometry/2016_7_19 Sun.045
- Figure 4/Raw data for flow cytometry/2016_7_19 Sun.046
- Figure 4/Raw data for flow cytometry/2016_7_19 Sun.047
- Figure 4/Raw data for flow cytometry/FINDER.DAT
- Figure 4/Raw data for flow cytometry/RESOURCE.FRK/
- Figure 4/Raw data for flow cytometry/RESOURCE.FRK/2016_7~1.001
- Figure 4/Raw data for flow cytometry/RESOURCE.FRK/2016_7~1.002
- Figure 4/Raw data for flow cytometry/RESOURCE.FRK/2016_7~1.003
- Figure 4/Raw data for flow cytometry/RESOURCE.FRK/2016_7~1.004
- Figure 4/Raw data for flow cytometry/RESOURCE.FRK/2016_7~1.005
- Figure 4/Raw data for flow cytometry/RESOURCE.FRK/2016_7~1.006
- Figure 4/Raw data for flow cytometry/RESOURCE.FRK/2016_7~1.007
- Figure 4/Raw data for flow cytometry/RESOURCE.FRK/2016_7~1.008
- Figure 4/Raw data for flow cytometry/RESOURCE.FRK/2016_7~1.009
- Figure 4/Raw data for flow cytometry/RESOURCE.FRK/2016_7~1.010
- Figure 4/Raw data for flow cytometry/RESOURCE.FRK/2016_7~1.011
- Figure 4/Raw data for flow cytometry/RESOURCE.FRK/2016_7~1.012
- Figure 4/Raw data for flow cytometry/RESOURCE.FRK/2016_7~1.013
- Figure 4/Raw data for flow cytometry/RESOURCE.FRK/2016_7~1.014
- Figure 4/Raw data for flow cytometry/RESOURCE.FRK/2016_7~1.015
- Figure 4/Raw data for flow cytometry/RESOURCE.FRK/2016_7~1.016
- Figure 4/Raw data for flow cytometry/RESOURCE.FRK/2016_7~1.017
- Figure 4/Raw data for flow cytometry/RESOURCE.FRK/2016_7~1.018
- Figure 4/Raw data for flow cytometry/RESOURCE.FRK/2016_7~1.019
- Figure 4/Raw data for flow cytometry/RESOURCE.FRK/2016_7~1.020
- Figure 4/Raw data for flow cytometry/RESOURCE.FRK/2016_7~1.021
- Figure 4/Raw data for flow cytometry/RESOURCE.FRK/2016_7~1.022
- Figure 4/Raw data for flow cytometry/RESOURCE.FRK/2016_7~1.023
- Figure 4/Raw data for flow cytometry/RESOURCE.FRK/2016_7~1.024
- Figure 4/Raw data for flow cytometry/RESOURCE.FRK/2016_7~1.025
- Figure 4/Raw data for flow cytometry/RESOURCE.FRK/2016_7~1.026
- Figure 4/Raw data for flow cytometry/RESOURCE.FRK/2016_7~1.027
- Figure 4/Raw data for flow cytometry/RESOURCE.FRK/2016_7~1.028
- Figure 4/Raw data for flow cytometry/RESOURCE.FRK/2016_7~1.029
- Figure 4/Raw data for flow cytometry/RESOURCE.FRK/2016_7~1.030
- Figure 4/Raw data for flow cytometry/RESOURCE.FRK/2016_7~1.031
- Figure 4/Raw data for flow cytometry/RESOURCE.FRK/2016_7~1.032
- Figure 4/Raw data for flow cytometry/RESOURCE.FRK/2016_7~1.033
- Figure 4/Raw data for flow cytometry/RESOURCE.FRK/2016_7~1.034
- Figure 4/Raw data for flow cytometry/RESOURCE.FRK/2016_7~1.035
- Figure 4/Raw data for flow cytometry/RESOURCE.FRK/2016_7~1.036
- Figure 4/Raw data for flow cytometry/RESOURCE.FRK/2016_7~1.037
- Figure 4/Raw data for flow cytometry/RESOURCE.FRK/2016_7~1.038
- Figure 4/Raw data for flow cytometry/RESOURCE.FRK/2016_7~1.039
- Figure 4/Raw data for flow cytometry/RESOURCE.FRK/2016_7~1.040
- Figure 4/Raw data for flow cytometry/RESOURCE.FRK/2016_7~1.041
- Figure 4/Raw data for flow cytometry/RESOURCE.FRK/2016_7~1.042
- Figure 4/Raw data for flow cytometry/RESOURCE.FRK/2016_7~1.043
- Figure 4/Raw data for flow cytometry/RESOURCE.FRK/2016_7~1.044
- Figure 4/Raw data for flow cytometry/RESOURCE.FRK/2016_7~1.045
- Figure 4/Raw data for flow cytometry/RESOURCE.FRK/2016_7~1.046
- Figure 4/Raw data for flow cytometry/RESOURCE.FRK/2016_7~1.047
