# Supplementary material for: Endothelial GABBR2 Regulates Post-ischemic Angiogenesis by Inhibiting the Glycolysis Pathway
Source: Front Cardiovasc Med. 2021 Aug 4;8:696578. doi: 10.3389/fcvm.2021.696578 (PMC8371460; doi:10.3389/fcvm.2021.696578)
Supplement: Supplementary file 5 [file Data_Sheet_5.ZIP]

Archive with 16 entries (10 files):
- Figure 5/
- Figure 5/A/
- Figure 5/A/Project1.pzfx
- Figure 5/B/
- Figure 5/B/Project1.pzfx
- Figure 5/C/
- Figure 5/C/b-Actin.scn
- Figure 5/C/HKII.scn
- Figure 5/D/
- Figure 5/D/b-Actin.scn
- Figure 5/D/b-Actin1.scn
- Figure 5/D/PFKFB3-1.scn
- Figure 5/D/PFKFB3.scn
- Figure 5/E/
- Figure 5/E/b-Actin.scn
- Figure 5/E/PKM1.scn
